# Supplementary material for: Determination of Phloridzin and Other Phenolic Compounds in Apple Tree Leaves, Bark, and Buds Using Liquid Chromatography with Multilayered Column Technology and Evaluation of the Total Antioxidant Activity
Source: Pharmaceuticals (Basel). 2022 Feb 18;15(2):244. doi: 10.3390/ph15020244 (PMC8880626; doi:10.3390/ph15020244)
Supplement: Supplementary file 1 [file pharmaceuticals-15-00244-s001.zip]

Archive with 1 entries (1 files):
- pharmaceuticals-1551405-supplementary.pdf
